# Supplementary material for: The Tumor-Suppressive miR-497-195 Cluster Targets Multiple Cell-Cycle Regulators in Hepatocellular Carcinoma
Source: PLoS One. 2013 Mar 27;8(3):e60155. doi: 10.1371/journal.pone.0060155 (PMC3609788; doi:10.1371/journal.pone.0060155)
Supplement: Table S1 — Primers for 3′UTR reporter assay. (ZIP) [file pone.0060155.s006.zip]

Archive with 9 entries (8 files):
- Sup.tableS1-1.pdf
- __MACOSX/
- __MACOSX/._Sup.tableS1-1.pdf
- Sup.tableS1-2.pdf
- __MACOSX/._Sup.tableS1-2.pdf
- Sup.tableS1-3.pdf
- __MACOSX/._Sup.tableS1-3.pdf
- Sup.tableS1-4.pdf
- __MACOSX/._Sup.tableS1-4.pdf
