# Supplementary material for: The Tumor-Suppressive miR-497-195 Cluster Targets Multiple Cell-Cycle Regulators in Hepatocellular Carcinoma
Source: PLoS One. 2013 Mar 27;8(3):e60155. doi: 10.1371/journal.pone.0060155 (PMC3609788; doi:10.1371/journal.pone.0060155)
Supplement: Dataset S1 — List of candidates for growth-suppressive miRNAs determined by function-based screening. (XLSX) [file pone.0060155.s012.xlsx]

## Sheet: Sheet1
Dataset S1 List of candidates for growth-suppressive miRNAs determined by function-based screening in 6 HCC cell lines
			Hep 3B			Hep G2			HLE			Huh7			JHH-4			sK-Hep-1			Average		bNo. of cell lines positive
Rank		Pre-miRNAc	Meana	SD		Meana	SD		Meana	SD		Meana	SD		Meana	SD		Meana	SD		Meana
1		hsa-miR-363*	0.469283	0.00142216		0.254474	0.00211193		0.518166	0.000158851		0.502306	0.00343603		0.457592	0.00723957		0.420913	0.00128071		0.437122		6
2		hsa-miR-634	0.638593	0.0593693		0.101254	0.00394107		0.557346	0.017788		0.574565	0.0182415		0.36949	0.00880294		0.531398	0.0133599		0.462108		6
3		hsa-miR-625	0.546639	0.0211096		0.320766	0.00222633		0.543294	0.00425982		0.786441	0.0449256		0.421972	0.0189074		0.59303	0.00501968		0.535357		6
4		hsa-miR-646	0.498285	0.0144999		0.477905	0.0447365		0.59139	0.00474389		0.656594	0.0169951		0.420137	0.0162314		0.579465	0.00491389		0.537296		6
5		hsa-miR-585	0.678023	0.0152528		0.342673	0.0152265		0.690141	0.00979287		0.796614	0.00520291		0.439593	0.035087		0.55732	0.00466696		0.584061		6
6		hsa-miR-491-5p	0.556347	0.00365651		0.648432	0.0676327		0.606956	0.0288864		0.536478	0.00249386		0.578574	0.0451963		0.674553	0.0318579		0.600223		6
7		hsa-miR-299-3p	0.534223	0.000750237		0.542771	0.0157519		0.63105	0.0397993		0.694214	0.0249255		0.646768	0.0430678		0.726396	0.035099		0.629237		6
8		hsa-miR-193a-3p	0.543194	0.0396292		0.713329	0.0642466		0.705467	0.02662		0.794036	0.00194056		0.620349	0.0103035		0.525487	0.00961759		0.65031		6
9		hsa-miR-609	0.579436	0.00908063		0.271351	0.00876872		0.628784	0.0109062		0.851865	0.000983267		0.437757	0.0133926		0.482324	0.036647		0.54192		5
10		hsa-miR-489	0.55145	0.0539153		0.192083	0.0122127		0.558634	0.00209858		1.03206	0.120731		0.53898	0.0103363		0.637966	0.00507764		0.585195		5
11		hsa-miR-604	0.519706	0.00472017		0.447784	0.0293098		0.650079	0.00377419		0.948964	0.000345004		0.40867	0.0165702		0.557766	0.00118352		0.588828		5
12		hsa-miR-621	0.589994	0.0231731		0.282219	0.0239462		0.535783	0.0209414		1.07044	0.0465323		0.420655	0.0229083		0.724529	0.0375312		0.603937		5
13		hsa-miR-644	0.609867	0.00965022		0.496632	0.0622296		0.510429	0.0154777		0.84024	0.0377386		0.457179	0.0301763		0.762566	0.00395296		0.612819		5
14		hsa-miR-432*	0.676395	0.0326559		0.272014	0.0553873		0.551147	0.0213842		0.954755	0.0108034		0.766349	0.00720407		0.522363	0.01601		0.623837		5
15		hsa-miR-409-3p	0.72635	0.0141467		0.495393	0.101901		0.661364	0.0314688		0.809799	0.0258242		0.591473	0.00799679		0.461603	0.019335		0.62433		5
16		hsa-miR-134	0.621672	0.0389711		0.73198	0.117803		0.519283	0.00316819		0.930035	0.06527		0.508356	0.00251752		0.46873	0.00022897		0.630009		5
17		hsa-miR-380*	0.837247	0.0269068		0.604804	0.0251939		0.503331	0.00316547		0.608988	0.0365576		0.660717	0.000853632		0.632636	0.0231038		0.641287		5
18		hsa-miR-650	0.805072	0.0870398		0.536148	0.0433888		0.572831	0.0188328		0.731589	0.0413829		0.471794	0.052725		0.748474	0.0385102		0.644318		5
19		hsa-miR-124	0.603114	0.0320952		0.794287	0.00223487		0.634593	0.00491314		0.859311	0.0469292		0.506525	0.0141945		0.50947	0.00345641		0.651217		5
20		hsa-miR-497	0.502601	0.0197473		0.494281	0.0186786		0.661741	0.00181048		1.04575	0.0272549		0.611051	0.0379059		0.632054	0.0346961		0.657913		5
21		hsa-miR-431	0.598493	0.0284974		0.283777	0.0547649		0.603747	0.0194615		1.58229	0.266586		0.483554	0.00716069		0.429316	0.00106443		0.663529		5
22		hsa-miR-485-5p	0.560825	0.0274989		0.647908	0.0642257		0.607045	0.0164812		0.835328	0.0198006		0.620462	0.0124715		0.73325	0.0460388		0.66747		5
23		hsa-miR-647	0.606433	0.0374769		0.482215	0.0325816		0.583303	0.00186677		1.14588	0.0619868		0.503998	0.0591689		0.69024	0.0430793		0.668678		5
24		hsa-miR-193b	0.530946	0.0302301		0.635187	0.0351192		0.7611	0.0298058		0.905743	0.125779		0.650686	0.0111694		0.560801	0.00335275		0.674077		5
25		hsa-miR-127-3p	0.756221	0.0323139		0.587019	0.0771694		0.579539	0.0140755		0.956685	0.0383676		0.500019	0.0365749		0.693684	0.0442239		0.678861		5
26		hsa-miR-409-5p	0.769651	0.0197605		0.55481	0.0069094		0.650756	0.0282858		0.908476	0.0514327		0.76715	0.000204501		0.550765	0.085544		0.700268		5
27		hsa-miR-192	0.582739	0.0591688		0.526126	0.0558425		0.804544	0.0373252		1.02713	0.0147508		0.741374	0.0101904		0.53766	0.0245734		0.703262		5
28		hsa-miR-608	0.581151	0.0585623		0.205797	0.010802		0.634451	0.0192824		0.686621	0.0204638		0.409955	0.00579279		1.73432	1.16545		0.708715		5
29		hsa-miR-371-3p	0.667177	0.0246285		0.485976	0.0368609		0.553675	0.00629678		0.617726	0.0243079		1.51869	0.0459099		0.42928	0.005555		0.712087		5
30		hsa-miR-630	0.650429	0.04343		0.607569	0.0402353		0.598428	0.00260195		1.12642	0.0779406		0.55392	0.0453889		0.737754	0.0173516		0.712419		5
31		hsa-miR-24	0.713355	0.135054		0.762416	0.0396226		0.618702	0.011377		0.54548	0.00958768		0.660918	0.0102511		1.06611	0.0307872		0.72783		5
32		hsa-miR-578	0.75805	0.0944359		0.392851	0.0289009		0.789927	0.0135479		1.32423	0.0568483		0.722001	0.0325702		0.626266	0.0210121		0.768887		5
33		hsa-miR-654-5p	0.652158	0.0196102		0.244924	0.00418611		0.550859	0.00824497		0.831409	0.0153359		0.408833	0.030202		0.815233	0.0395645		0.583903		4
34		hsa-miR-765	0.81287	0.0595165		0.264435	0.0160733		0.652879	0.0184154		0.641075	0.029619		0.947568	0.0269147		0.478299	0.0439475		0.632854		4
35		hsa-miR-637	0.940585	0.31329		0.460243	0.0621124		0.549225	0.0238605		0.82475	0.0079641		0.436934	0.0281485		0.632926	0.0315056		0.640777		4
36		hsa-miR-506	0.78681	0.00317596		0.511574	0.0838404		0.942486	0.0149035		0.502385	0.00543169		0.829453	0.0674729		0.616762	0.00847791		0.698245		4
37		hsa-miR-493	0.65071	0.0741337		0.350879	0.02369		0.828464	0.00294277		1.08294	0.102197		0.639938	0.0229105		0.721325	0.012208		0.712376		4
38		hsa-miR-629	1.0142	0.167748		0.263564	0.00206199		0.582621	0.00841307		1.11852	0.0419021		0.640581	0.0648278		0.736351	0.00914439		0.725974		4
39		hsa-miR-501-5p	0.595272	0.0357667		0.428588	0.0632203		0.825239	0.022165		1.25587	0.0615599		0.573042	0.0248154		0.705005	0.0449036		0.730504		4
40		hsa-miR-552	0.735315	0.00991656		0.562406	0.0223918		0.999777	0.00344416		0.497711	0.03297		0.760879	0.043435		0.831101	0.000959971		0.731198		4
41		hsa-miR-154	0.525682	0.0175961		0.811987	0.110173		0.775872	0.0908159		0.886376	0.011749		0.630642	0.0236399		0.79306	0.0106927		0.73727		4
42		hsa-miR-583	1.00101	0.1495		0.396005	0.0142206		0.684537	0.0144997		1.20907	0.0330859		0.441974	0.0256827		0.745793	0.0699321		0.746398		4
43		hsa-miR-483-3p	0.739802	0.00866561		0.402084	0.0266422		0.689569	0.00776051		1.07074	0.00873003		0.702918	0.0302215		0.907966	0.0708194		0.75218		4
44		hsa-miR-337-3p	0.836151	0.0492723		0.758499	0.0143715		0.552421	0.0302329		0.607966	0.0398177		0.785308	0.0661682		0.976915	0.142244		0.752877		4
45		hsa-miR-600	0.64682	0.0677575		0.62859	0.0487317		0.654681	0.00166467		1.3079	0.0403173		0.46269	0.021991		0.839689	0.0718923		0.756729		4
46		hsa-miR-655	0.735982	0.024627		0.588074	0.00219466		0.786885	0.00258013		1.14004	0.0459218		0.446192	0.0239219		0.84579	0.00342094		0.757161		4
47		hsa-miR-378	0.772954	0.026811		0.561664	0.0150122		0.544823	0.0193225		0.978615	0.0456427		1.14516	0.0282744		0.559694	0.0119238		0.760485		4
48		hsa-miR-34c-5p	1.1204	0.232514		0.586322	0.0742705		0.613899	0.0183645		1.00805	0.0407923		0.690656	0.000610262		0.61178	0.00684325		0.771852		4
49		hsa-miR-631	0.834835	0.0984085		0.545826	0.0421737		0.582683	0.0241554		1.57223	0.0391682		0.389192	0.010645		0.717086	0.00696605		0.773643		4
50		hsa-miR-18a*	0.600441	0.0205529		0.677699	0.0322858		0.667499	0.0349774		1.02867	0.0854156		1.05383	0.00717373		0.659206	0.0120778		0.781225		4
51		hsa-miR-101	0.724825	0.033938		0.936769	0.0925538		0.629693	0.0139507		1.27042	0.0929575		0.592242	0.0285165		0.545659	0.0165416		0.783268		4
52		hsa-miR-452	0.669442	0.0668143		0.318887	0.000565305		0.671459	0.0625882		1.4963	0.0650759		0.991361	0.0372754		0.564834	0.0202179		0.78538		4
53		hsa-miR-365	0.568404	0.0221421		0.684819	0.015541		0.592599	0.00989174		1.02813	0.0305097		0.594622	0.00411961		1.24664	0.0197207		0.78587		4
54		hsa-miR-7	1.02672	0.0661897		0.536046	0.016414		0.711491	0.0252234		0.765357	0.0221916		1.02229	0.0454822		0.730034	0.0190403		0.798656		4
55		hsa-miR-500	0.590321	0.0191239		0.586146	0.0712652		0.767275	0.0214302		1.17252	0.0246726		0.949922	0.0160997		0.777803	0.0980488		0.807331		4
56		hsa-miR-424	0.67167	0.0536615		0.683886	0.0185612		0.920917	0.167016		1.22833	0.105845		0.799147	0.0763793		0.577955	0.0440969		0.81365		4
57		hsa-miR-383	0.749727	0.0226528		0.751382	0.0401012		0.646094	0.0362385		0.870333	0.00977244		1.51269	0.00662091		0.451791	0.00987227		0.830336		4
58		hsa-miR-433	0.727821	0.00962296		0.380867	0.0345345		0.80477	0.00956808		1.3685	0.17923		1.25265	0.141833		0.591561	0.0503362		0.854361		4
59		hsa-miR-34a	1.1786	0.175933		0.708963	0.0308905		0.664003	0.0252399		1.04936	0.0113968		0.791756	0.11607		0.791283	0.0872131		0.863994		4
60		hsa-miR-15b	0.497704	0.00729696		0.692442	0.174314		0.686353	0.0147102		0.866601	0.13426		2.81704	0.120422		0.646612	0.0114941		1.03446		4
61		hsa-miR-329	0.736485	0.0207439		0.802435	0.0549846		0.767551	0.0272919		1.46934	0.0099424		0.779693	0.015248		1.92381	0.0530837		1.07989		4
62		hsa-miR-149	0.749035	0.100982		0.765947	0.0185711		0.644317	0.00676161		1.24432	0.0467813		2.64438	0.0859386		0.462094	0.00839966		1.08501		4
63		hsa-miR-15a	0.495774	0.00983006		0.560431	0.0708114		0.656261	0.0313546		0.835471	0.06409		6.59306	1.11719		0.590925	0.0674438		1.62199		4
64		hsa-miR-182*	0.765461	0.0235343		0.929521	0.0377529		0.500575	0.00868726		0.733337	0.0455214		7.00678	0.350771		0.645948	0.020468		1.7636		4
65		hsa-miR-18a	0.548122	0.0116966		0.754638	0.154492		0.782944	0.0163797		0.939204	0.0460861		6.8619	1.01279		0.776003	0.0670454		1.77714		4
66		hsa-miR-421	0.852987	0.0534616		0.200967	0.0367703		0.50465	0.01882		1.16913	0.070775		0.974295	0.0758254		0.427543	0.00794964		0.688261		3
67		hsa-miR-517a	0.925783	0.0103216		0.380346	0.0158041		1.16923	0.00390164		0.849605	0.0800481		0.676672	0.011505		0.400008	0.0107275		0.733607		3
68		hsa-miR-648	0.516332	0.00462149		0.32085	0.0453763		1.01949	0.146377		1.07204	0.0313436		0.848272	0.122553		0.705917	0.0190845		0.74715		3
69		hsa-miR-544	0.898953	0.0427916		0.567843	0.189222		1.00678	0.0256558		0.526243	0.0167303		0.974661	0.185413		0.517467	0.00446975		0.748658		3
70		hsa-miR-802	1.0874	0.001271		0.191659	0.00539854		0.649739	0.0190974		1.04291	0.0272301		0.815408	0.00379757		0.716727	0.0857812		0.75064		3
71		hsa-miR-455-5p	0.56018	0.00564624		0.624386	0.0876347		0.748397	0.00933506		0.852926	0.0182796		0.957498	0.0082816		0.833796	0.0169397		0.762864		3
72		hsa-miR-28-5p	0.621323	0.0236297		0.831595	0.0803915		0.852409	0.0210358		0.622536	0.0405442		0.793686	0.0416127		0.89508	0.184406		0.769438		3
73		hsa-miR-517c	1.09609	0.0880782		0.486059	0.0983821		1.14435	0.00530916		0.814007	0.0151765		0.70584	0.0263998		0.392524	0.00761192		0.773145		3
74		hsa-miR-766	0.747331	0.0323328		0.562712	0.0131515		0.731945	0.00104471		0.826578	0.0117898		0.989946	0.0895171		0.807838	0.00116136		0.777725		3
75		hsa-miR-635	0.900877	0.158962		0.526654	0.0224484		0.542076	0.0122912		1.29413	0.0220338		0.492757	0.0430914		0.916617	0.0399345		0.778852		3
76		hsa-miR-613	0.916433	0.0400685		0.409948	0.023924		0.699074	0.00393118		1.04808	0.0328562		0.957499	0.020306		0.726477	0.0486272		0.792918		3
77		hsa-miR-486-5p	0.652808	0.00211634		0.549171	0.0400932		0.844996	0.00922196		1.02402	0.020383		0.699634	0.0168115		0.991467	0.0811402		0.793683		3
78		hsa-miR-195	0.571232	0.0122421		1.06574	0.0434276		0.699349	0.00637539		0.56553	0.0326165		0.982363	0.00302387		0.913477	0.0171551		0.799615		3
79		hsa-miR-504	0.566868	0.0103839		0.3056	0.0436834		1.09059	0.00324486		1.07814	0.0452731		0.551439	0.00819266		1.2144	0.0746488		0.801172		3
80		hsa-miR-449b	0.83912	0.0484763		0.556833	0.0682337		0.68009	0.143285		1.40149	0.215269		0.818827	0.0125547		0.575042	0.0176846		0.811899		3
81		hsa-miR-379	0.734103	0.0291638		1.03954	0.0106344		0.761919	0.0473661		0.86178	0.0318838		1.05316	0.0271865		0.490337	0.00577737		0.823473		3
82		hsa-miR-429	0.825599	0.0119343		0.563852	0.0370834		0.938933	0.052203		1.24267	0.161334		0.780039	0.042091		0.610572	0.0573948		0.826944		3
83		hsa-miR-376b	0.696682	0.00216345		0.80109	0.0437836		0.96827	0.0908051		1.02687	0.11549		0.927162	0.000910149		0.542278	0.0444644		0.827058		3
84		hsa-miR-520a-5p	1.22086	0.0820883		0.653784	0.078999		0.993269	0.0188241		0.807062	0.00631629		0.706426	0.0291089		0.585308	0.0214457		0.827785		3
85		hsa-miR-449a	0.879279	0.106309		0.603455	0.102869		0.639341	0.0268648		1.36473	0.142704		0.862692	0.0346733		0.709315	0.00648595		0.843136		3
86		hsa-miR-503	0.643144	0.0687992		0.615521	0.0151012		1.07042	0.166571		1.10125	0.038339		0.714325	0.00748824		0.980076	0.14191		0.854123		3
87		hsa-miR-299-5p	1.14363	0.0602734		1.0279	0.0987718		0.684766	0.0182818		0.714189	0.0186899		0.811279	0.0225317		0.780356	0.0638437		0.860352		3
88		hsa-miR-362-5p	1.11744	0.0934266		0.575578	0.0480929		0.622271	0.0329807		1.19957	0.0350649		1.13862	0.344955		0.513011	0.00304748		0.861082		3
89		hsa-miR-624	0.660389	0.0361289		0.428782	0.00801691		1.51253	0.14232		1.07824	0.063989		0.558083	0.00918928		0.95278	0.0152537		0.865135		3
90		hsa-miR-422b	0.723003	0.0441302		0.903664	0.0746206		0.592843	0.00917902		1.38538	0.0684516		0.760608	0.0184951		0.887023	0.0378459		0.87542		3
91		hsa-miR-593	0.932487	0.125442		0.503092	0.0496193		0.839399	0.0283458		0.716334	0.00763196		0.721348	0.127127		1.54593	0.0678845		0.876432		3
92		hsa-miR-206	0.641976	0.0416019		0.706824	0.070598		0.873906	0.0263406		0.694709	0.03665		1.16787	0.0618468		1.22386	0.0144149		0.884857		3
93		hsa-miR-1	0.743126	0.0483984		1.17491	0.118116		0.630471	0.0296299		1.05984	0.00317826		0.930179	0.0281538		0.776566	0.0344074		0.885849		3
94		hsa-miR-422a	0.719292	0.0509389		0.788001	0.0112064		0.618813	0.0129798		1.4044	0.117865		0.87588	0.0186552		0.915272	0.128773		0.886943		3
95		hsa-miR-361-5p	0.825891	0.0228941		0.711666	0.0559756		0.618534	0.010052		1.4455	0.145521		1.14141	0.118757		0.57969	0.210054		0.887116		3
96		hsa-miR-197	0.583446	0.000350533		0.679039	0.0322135		0.957777	0.00406216		0.626637	0.0965868		1.26582	0.0080393		1.31011	0.0137214		0.903805		3
97		hsa-miR-382	0.80087	0.0370105		0.765581	0.0260538		0.894873	0.0950319		1.12842	0.0675802		0.745906	0.0411961		1.13447	0.0161966		0.911688		3
98		hsa-miR-126	0.596913	0.0216324		1.04343	0.101302		1.40222	0.0295448		1.10613	0.0666845		0.685739	0.0181983		0.676816	0.0328876		0.918542		3
99		hsa-miR-640	0.690038	0.0617984		0.8046	0.0956896		1.35942	0.00467022		0.963215	0.0815136		0.620772	0.00378046		1.11125	0.126597		0.924883		3
100		hsa-miR-645	0.727665	0.0967685		0.796247	0.0651304		1.23506	0.0738247		1.23931	0.0349462		0.741941	0.190771		0.823343	0.000599373		0.927262		3
101		hsa-miR-605	0.598351	0.0103582		0.714392	0.0728411		0.932519	0.083426		1.80502	0.0521436		0.592867	0.000729811		0.951822	0.0383651		0.932494		3
102		hsa-miR-326	0.693324	0.122547		1.20328	0.172799		0.614237	0.0262739		0.829198	0.0140316		0.566804	0.0102484		1.70506	0.140446		0.935317		3
103		hsa-miR-324-3p	0.676653	0.0661704		0.713937	0.0663384		0.968669	0.030063		0.620941	0.0163845		1.40892	0.0724587		1.25136	0.0822163		0.94008		3
104		hsa-miR-133a	0.584597	0.0227397		1.29762	0.303117		0.657845	0.0106173		0.800957	0.0634197		1.1033	0.0908029		1.2115	0.00116528		0.942635		3
105		hsa-miR-425	0.733254	0.0476733		0.650094	0.00381594		0.86288	0.0163636		1.62481	0.0351182		0.768503	0.00781573		1.11419	0.0720283		0.958956		3
106		hsa-miR-484	0.78822	0.0329119		0.750002	0.0223316		0.708733	0.00569184		1.01893	0.0614945		1.80522	0.0827068		1.07267	0.102626		1.02396		3
107		hsa-miR-452*	0.94375	0.248019		0.477984	0.0360972		0.666512	0.0159313		1.46399	0.103807		2.04481	0.436014		0.663823	0.00727999		1.04348		3
108		hsa-miR-641	0.624026	0.00289038		0.799354	0.0711679		1.48367	0.0847779		1.14801	0.110032		0.632039	0.0970936		1.83675	0.0827384		1.08731		3
109		hsa-miR-649	0.729237	0.0249526		0.734602	0.0995349		1.29055	0.0712835		1.70895	0.264339		0.68274	0.0749109		1.38056	0.0883998		1.08777		3
110		hsa-miR-376a*	0.724393	0.0193823		0.727537	0.0145232		1.49046	0.0561212		0.757975	0.0164911		1.77663	0.0342352		1.08111	0.0212961		1.09302		3
111		hsa-miR-96	1.19129	0.198034		0.642012	0.0101689		1.03917	0.159236		0.750722	0.0481578		0.764733	0.0211874		2.53089	0.123126		1.15314		3
112		hsa-miR-527	0.827865	0.0155185		0.826887	0.127317		3.97389	0.303514		0.726442	0.0442978		0.783281	0.000425467		0.731319	0.00572331		1.31161		3
113		hsa-miR-147	0.758757	0.00242898		1.00501	0.213533		0.669055	0.027421		1.04921	0.0875542		9.06836	1.10475		0.560934	0.0294733		2.18522		3
114		hsa-miR-519e*	0.998584	0.0840294		0.285704	0.0295055		0.899236	0.0666695		0.961966	0.0124492		0.863833	0.0598085		0.793687	0.0279356		0.800501		2
115		hsa-miR-510	0.830135	0.00880872		0.911028	0.0815865		0.548509	0.0184553		1.06617	1.77299e-05		0.611033	0.00466924		0.878315	0.0457612		0.807532		2
116		hsa-miR-642	0.927816	0.00425164		0.590154	0.0686418		1.0979	0.0475822		0.865253	0.0733686		0.743865	0.141684		0.811656	0.0201571		0.83944		2
117		hsa-miR-657	0.738274	0.0372248		0.9139	0.131019		1.05437	0.0305261		1.03776	0.0433608		0.526483	0.00376835		0.82787	0.0722603		0.849776		2
118		hsa-miR-199a*	0.738466	0.0489884		1.01271	0.123787		0.82898	0.0863417		0.762294	0.0672617		1.00111	0.0639615		0.816522	0.00222395		0.860014		2
119		hsa-miR-512-5p	0.901623	0.0268863		1.04652	0.179866		0.652066	0.0237826		1.13634	0.0246614		0.513909	0.019957		0.928913	0.167095		0.863229		2
120		hsa-miR-346	0.860408	0.0274202		0.605174	0.0356431		1.27088	0.0135349		0.621465	0.00884853		0.992943	0.0587569		0.833168	0.0443014		0.864006		2
121		hsa-miR-133b	0.578396	0.0333886		1.06857	0.0151438		1.03067	0.0723972		0.620223	0.00777152		0.855557	0.0328621		1.10919	0.0158518		0.877102		2
122		hsa-miR-633	0.559525	0.0205131		0.86105	0.11405		1.41157	0.0252811		0.882398	0.021617		0.63133	0.0508929		0.985363	0.0875523		0.88854		2
123		hsa-miR-215	0.898916	0.110169		0.697467	0.0192951		1.19614	0.057641		0.766986	0.0721269		0.918019	0.0768166		0.874238	0.0262809		0.89196		2
124		hsa-miR-509	1.04871	0.0403993		0.938475	0.00104673		0.97484	0.0220855		1.1087	0.00767994		0.745712	0.00646838		0.553407	0.013637		0.894974		2
125		hsa-miR-129	0.853106	0.0350363		0.977537	0.0667626		1.10384	0.0481992		0.787792	0.0213431		0.985202	0.0193863		0.69633	0.000115509		0.900635		2
126		hsa-miR-601	0.823398	0.197442		0.950367	0.00891465		1.37624	0.0314153		0.648115	0.0104899		0.508117	0.0257673		1.10667	0.0643817		0.902152		2
127		hsa-miR-505	1.01566	0.048228		0.637309	0.0303999		0.996411	0.0428838		1.05242	0.0757085		0.940514	0.0465018		0.786282	0.0651407		0.904766		2
128		hsa-miR-135a	0.708951	0.0408566		0.549375	0.0596408		1.08506	0.113448		1.25671	0.052769		0.855346	0.124672		1.00322	0.0474138		0.909776		2
129		hsa-miR-567	0.92664	0.00390212		0.550264	0.0246023		1.34189	0.0429568		0.890116	0.0196101		0.745972	0.0124365		1.01501	0.00998686		0.91165		2
130		hsa-miR-339	0.732213	0.0258451		0.780135	0.029934		1.01273	0.0473428		0.907308	0.0759938		0.863486	0.0043337		1.23047	0.10573		0.921057		2
131		hsa-miR-376a	0.722413	0.0206676		0.985683	0.0448258		1.23165	0.0092672		1.11119	0.046407		0.949108	0.0619054		0.566465	0.0439362		0.927751		2
132		hsa-miR-009*	1.026	0.0479522		0.959267	0.00398797		0.718099	0.0349828		0.881772	0.0437924		1.42618	0.238081		0.711175	0.00160275		0.953748		2
133		hsa-miR-661	1.31622	0.218203		0.623506	0.0868408		1.13238	0.00944519		0.6773	0.0112761		0.911973	0.0460814		1.2334	0.0364571		0.982464		2
134		hsa-miR-597	0.967831	0.20848		0.719992	0.0904156		1.44726	0.0888089		1.04438	0.115896		0.601693	0.0383421		1.13738	0.112139		0.986421		2
135		hsa-miR-502	0.598434	0.0201959		0.560114	0.0212114		1.30494	0.0528483		0.896743	0.0451037		1.11911	0.0999028		1.45427	0.086561		0.988935		2
136		hsa-miR-105	0.801373	0.0163894		1.01198	0.0788391		1.4569	0.056109		0.730903	0.00967092		1.05472	0.0862605		0.898296	0.0389352		0.992361		2
137		hsa-miR-545	1.02532	0.0747814		0.543743	0.0830323		0.722836	0.0285862		1.64859	0.000112694		1.16028	0.128493		0.888641	0.115954		0.998236		2
138		hsa-miR-620	1.79004	0.34535		0.540327	0.0684653		1.25084	0.0863509		0.858652	0.0776069		0.806296	0.0217788		0.778744	0.0637273		1.00415		2
139		hsa-miR-590	0.67386	0.0398481		1.08783	0.0520293		0.805798	0.0178783		0.94703	0.0161448		1.80501	0.270882		0.740843	0.048904		1.01006		2
140		hsa-miR-368	0.636516	0.0400331		1.25657	0.192595		1.13675	0.0827026		0.759888	0.106904		1.17855	0.0437412		1.10822	0.199707		1.01275		2
141		hsa-miR-022	0.859923	0.0436584		1.07183	0.0614933		0.647625	0.0162677		0.787374	0.0182306		1.18164	0.115023		1.54352	0.00383181		1.01532		2
142		hsa-miR-217	0.74212	0.0725857		1.24821	0.0334197		0.69633	0.0528477		0.916987	0.0172182		1.30291	0.0497588		1.20201	0.0654605		1.01809		2
143		hsa-miR-592	0.733814	0.110849		0.96371	0.00639953		1.48579	0.134798		1.32066	0.0753608		0.601086	0.0181945		1.04266	0.0718173		1.02462		2
144		hsa-miR-377	0.811333	0.002101		1.32486	0.0109146		1.31507	0.0937665		0.601203	0.0261837		1.41042	0.0446914		0.717367	0.0115287		1.03004		2
145		hsa-miR-768-3p	1.07088	0.135861		0.638828	0.00103834		0.921698	0.104389		0.796724	0.0308515		1.08331	0.0414706		1.67803	0.0102023		1.03158		2
146		hsa-miR-485-3p	0.796769	0.124241		0.292685	0.0135153		1.731	0.217979		1.1524	0.0197198		1.34559	0.0434532		0.899901	0.0017417		1.03639		2
147		hsa-miR-328	0.709816	0.00907513		1.01891	0.117462		0.95334	0.0287613		0.756322	0.0231782		0.863095	0.103095		1.92692	0.0347088		1.03807		2
148		hsa-miR-018b	0.527884	0.00676172		0.627641	0.0732919		1.20066	0.0325564		0.841315	0.0402972		2.25008	0.279615		0.874784	0.0115111		1.05373		2
149		hsa-miR-345	1.0572	0.0408172		0.631576	0.0305114		1.11116	0.013978		0.678411	0.00386626		1.54688	0.0956678		1.33151	0.0752498		1.05946		2
150		hsa-miR-632	0.916878	0.0243716		1.02673	0.0101802		1.84356	0.203408		0.590407	0.0251111		1.29412	0.261014		0.686602	0.0591646		1.05971		2
151		hsa-miR-603	0.763464	0.0931652		1.05874	0.173336		1.5949	0.0479467		1.01839	0.0566414		0.659839	0.0339185		1.27286	0.0581707		1.06137		2
152		hsa-miR-380-3p	0.792762	0.0512593		0.457547	0.0669404		1.32491	0.139334		1.38097	0.139811		1.2041	0.110305		1.2253	0.0630662		1.06426		2
153		hsa-miR-214	0.737627	0.0419403		0.844718	0.00603494		0.905607	0.0679321		0.788283	0.0088204		1.72882	0.394919		1.41124	0.166479		1.06938		2
154		hsa-miR-542-3p	0.812766	0.0449237		0.755437	0.0106246		0.868221	0.0439624		2.46145	0.0735126		0.929884	0.0282683		0.598612	0.0328497		1.07106		2
155		hsa-miR-639	0.876583	0.0858175		0.727359	0.0349491		1.59492	0.194568		0.968757	0.121845		0.5655	0.0451488		1.71273	0.239578		1.07431		2
156		hsa-miR-030e-3p	0.61174	0.0394786		1.27684	0.0476197		0.904232	0.0955345		0.803336	0.029003		1.88635	0.0707809		1.01525	0.396184		1.08296		2
157		hsa-miR-027b	0.756553	0.0869388		1.30199	0.0752309		0.75561	0.0425484		1.00818	0.0296925		1.27236	0.0313402		1.4607	0.202477		1.09257		2
158		hsa-miR-582	1.04028	0.171655		0.682762	0.0041018		1.92109	0.0978988		1.13449	0.0026099		0.757467	0.00236265		1.03003	0.0219032		1.09435		2
159		hsa-miR-154*	0.763608	0.00548214		1.13454	0.201918		1.3334	0.0594091		1.51817	0.00670298		0.707845	0.0091805		1.12192	0.0646578		1.09658		2
160		hsa-miR-525*	1.20045	0.0744112		1.24962	0.144573		0.778914	0.0424142		1.54565	0.00842282		1.19018	0.106422		0.628375	0.0680502		1.09886		2
161		hsa-miR-189	0.685611	0.0395886		0.928021	0.00627613		1.23202	0.138615		0.801347	0.0101383		1.72952	0.101136		1.27205	0.166352		1.1081		2
162		hsa-miR-208	0.637497	0.020198		1.588	0.251234		0.755067	0.0921915		0.885214	0.00321894		1.47609	0.14198		1.39459	0.141603		1.12274		2
163		hsa-miR-297	0.920888	0.0302516		0.523966	0.00717509		0.789751	0.0487202		1.05739	0.0210684		1.27445	0.0253934		2.20278	0.252589		1.1282		2
164		hsa-miR-518f*	0.77395	0.00934709		1.38532	0.173058		1.10506	0.0692887		1.8367	0.108968		0.801454	0.0151643		1.13236	0.0504183		1.17247		2
165		hsa-miR-196a	0.642958	0.0176528		1.46583	0.128495		0.562991	0.00982028		0.978562	0.0721022		1.74936	0.182763		1.70338	0.0433153		1.18385		2
166		hsa-miR-199a	0.738057	0.0834625		1.60945	0.152955		1.03655	0.0149003		0.769616	0.0179507		1.35509	0.131584		1.95538	0.281113		1.24402		2
167		hsa-miR-098	1.0281	0.00280664		0.716993	0.0806292		1.3244	0.135935		0.781773	0.0171897		1.58029	0.0348034		2.48168	0.131351		1.31887		2
168		hsa-miR-589	0.778549	0.0690076		0.778336	0.0432442		1.37487	0.0266652		2.49754	0.0514628		0.95266	0.0785086		1.68036	0.24171		1.34372		2
169		hsa-miR-141	0.792757	0.119343		1.48741	0.0908365		2.15675	0.102956		1.34675	0.0105636		3.07436	0.134374		0.766927	0.0218138		1.60416		2
170		hsa-miR-181c	1.03665	0.137306		0.958159	0.00958314		1.36455	0.175387		0.584688	0.00777282		5.33949	0.579365		0.661089	0.0122055		1.65744		2
171		hsa-miR-496	0.633842	0.011858		0.502506	0.0238099		1.53735	0.0781869		2.15985	0.0715285		3.92071	0.058728		1.75413	0.055996		1.7514		2
172		hsa-miR-184	0.941824	0.154983		0.942675	0.148783		0.73787	0.066507		1.01871	0.0653024		6.33574	0.171128		0.540752	0.0340999		1.75293		2
173		hsa-miR-182	0.797586	0.0594939		0.652652	0.0738846		0.95542	0.0389711		1.16473	0.0356842		7.02396	0.649602		0.985805	0.0150044		1.93002		2
174		hsa-miR-017-3p	0.816198	0.0571906		0.729407	0.0240323		1.27152	0.0238115		1.16807	0.0272236		7.8561	1.01962		0.736258	0.00722521		2.09626		2
175		hsa-miR-034b	0.972243	0.0479154		0.91678	0.130397		0.953559	0.0137685		0.830805	0.052986		0.821856	0.0438516		0.635549	0.043074		0.855132		1
176		hsa-miR-617	1.01924	0.130911		0.592677	0.127549		1.05491	0.176523		0.938153	0.0485637		0.875691	0.00909209		0.861537	0.0176805		0.890369		1
177		hsa-miR-210	0.924745	0.0137652		0.923322	0.0495525		0.826679	0.0342105		0.594253	0.0165997		0.95971	0.0264104		1.29015	0.00601876		0.91981		1
178		hsa-miR-135b	0.81466	0.0551966		0.650516	0.052046		1.02297	0.0183716		1.21728	0.0485039		0.888572	0.0490297		0.961897	0.0648989		0.925982		1
179		hsa-miR-137	0.855202	0.0393039		0.948305	0.166799		1.19357	0.140817		1.03625	0.120624		0.724575	0.0301974		0.839114	0.0124568		0.932836		1
180		hsa-miR-571	1.13162	0.245109		0.826913	0.0684692		1.17985	0.0179335		0.822161	0.0262085		0.764234	0.0164171		0.89784	0.0127706		0.937103		1
181		hsa-miR-33b	0.695746	0.0889082		1.1379	0.0091876		0.80546	0.0231514		1.09452	0.135052		0.921264	0.14443		1.0409	0.011886		0.9493		1
182		hsa-miR-222	0.885811	0.0573163		0.972139	0.0945291		0.978079	0.060469		0.722408	0.0147121		1.02868	0.0922438		1.11575	0.0882795		0.950478		1
183		hsa-miR-494	0.901365	0.0391813		0.596432	0.0251698		1.27475	0.0478684		0.97138	0.0348986		1.00812	0.0105545		0.96657	0.0106924		0.953103		1
184		hsa-miR-555	1.11805	0.053518		0.910184	0.0916916		1.09036	0.0536005		0.856961	0.0425691		1.04726	0.00751904		0.746085	0.0181357		0.961483		1
185		hsa-miR-146a	0.530884	0.0128647		0.823017	0.0153004		1.16316	0.134661		1.01891	0.131961		1.37274	0.0120117		1.08858	0.119187		0.999547		1
186		hsa-miR-584	1.29299	0.00617626		1.06558	0.0638851		1.46576	0.128665		0.831208	0.0119494		0.420481	0.00843937		0.960688	0.0256265		1.00612		1
187		hsa-miR-511	1.18127	0.203586		0.844064	0.0509317		1.23915	0.00822582		1.18939	0.0292436		0.785296	0.0122347		0.83683	0.0630241		1.01267		1
188		hsa-miR-564	1.06901	0.0817757		0.925483	0.0375726		0.75228	0.0253531		1.16935	0.00856834		0.98528	0.0861361		1.18029	0.110877		1.01361		1
189		hsa-miR-660	0.948582	0.0612631		0.780784	0.150946		1.54866	0.130345		0.858262	0.00833873		1.05673	0.00893445		0.950277	0.0119185		1.02388		1
190		hsa-miR-586	0.68416	0.0103424		0.891017	0.00872919		1.60441	0.116037		0.981468	0.0739829		1.12202	0.0811519		0.872063	0.11336		1.02586		1
191		hsa-miR-490	0.78875	0.0734876		0.81944	0.0495888		1.28605	0.0875321		1.05345	0.106274		1.00178	0.0462329		1.20713	0.0689151		1.0261		1
192		hsa-miR-200b	0.963451	0.0158086		0.999334	0.196139		0.736808	0.0133676		1.10275	0.0225469		0.847923	0.0309554		1.53119	0.0441703		1.03024		1
193		hsa-miR-768-5p	0.926795	0.0273031		1.23154	0.297062		0.752064	0.0618854		1.03707	0.0484303		1.23379	0.0627049		1.00524	0.0695323		1.03108		1
194		hsa-miR-495	0.848838	0.00918698		0.588335	0.0848677		1.40872	0.139837		1.37235	0.0515976		0.872705	0.032237		1.15771	0.0306272		1.04144		1
195		hsa-let-7g	1.01641	0.0737491		1.14228	0.146909		1.13356	0.0649393		0.585303	0.0123481		1.53908	0.0771936		0.834277	0.0794633		1.04182		1
196		hsa-miR-425-3p	0.935414	0.116007		0.907944	0.0470369		1.68973	0.203285		1.27463	0.0701872		0.8499	0.0109292		0.630593	0.0104799		1.04804		1
197		hsa-miR-450	1.34315	0.0492427		1.13502	0.105364		1.44664	0.211526		0.86416	0.0329051		0.938217	0.0399235		0.584938	0.00221967		1.05202		1
198		hsa-miR-411	0.85189	0.0224937		1.08461	0.0968018		1.31486	0.267941		1.07878	0.0291289		1.39598	0.0445826		0.707131	5.35112e-05		1.07221		1
199		hsa-miR-453	1.09919	0.0479021		0.832532	0.0201057		1.39059	0.0294749		0.630154	0.0253911		1.3091	0.0899392		1.19147	0.05178		1.07551		1
200		hsa-miR-493-5p	0.691549	0.0353933		0.901213	0.0350503		1.42596	0.0427606		0.923137	0.016324		1.07103	0.0968944		1.44417	0.104469		1.07618		1
201		hsa-miR-029a	0.93845	0.0191929		0.909313	0.0516678		0.892236	0.0849037		0.771046	0.0161571		1.17903	0.111045		1.80601	0.148852		1.08268		1
202		hsa-miR-610	1.10966	0.178947		0.954256	0.0456406		1.77349	0.257567		1.02745	0.0247162		0.674089	0.0324257		0.963607	0.0785884		1.08376		1
203		hsa-let-7f	0.898057	0.0756683		1.33826	0.160228		1.10024	0.0113277		0.614193	0.0262416		1.65455	0.130811		0.898116	0.0044865		1.0839		1
204		hsa-miR-507	1.00362	0.0628081		1.03385	0.0156662		0.643899	0.04115		1.88518	0.0359807		1.11653	0.0556208		0.821708	0.0200339		1.08413		1
205		hsa-miR-758	1.12393	0.0829586		0.771452	0.0162531		1.69639	0.148149		0.909848	0.0273951		0.812293	0.0943862		1.3097	0.0341777		1.10394		1
206		hsa-let-7i	0.940838	0.0958001		1.23761	0.0291714		1.22069	0.0169173		0.603428	0.0180102		1.72426	0.0975914		0.899153	0.0121257		1.10433		1
207		hsa-miR-296	0.750484	0.152557		1.18539	0.137759		0.8467	0.0451825		1.27101	0.0593442		1.27062	0.173982		1.38756	0.0461847		1.11863		1
208		hsa-miR-769-3p	1.32619	0.0358735		0.876237	0.0544653		1.76167	0.0785547		0.932516	0.0227824		1.11239	0.100519		0.708826	0.0223415		1.11964		1
209		hsa-miR-128b	0.705906	0.0366987		1.1447	0.164691		1.00024	0.0439449		1.16243	0.140614		1.29161	0.0347559		1.44152	0.0468826		1.1244		1
210		hsa-miR-526a	0.793971	0.0100913		1.24031	0.0942447		1.23571	0.107636		1.61467	0.0736541		0.825408	0.0219572		1.09094	0.000470194		1.1335		1
211		hsa-miR-100	0.774594	0.0304234		1.50054	0.148667		1.04116	0.0371749		1.27126	0.00739308		1.12045	0.0340127		1.1342	0.00767885		1.14037		1
212		hsa-miR-029b	1.05298	0.00526243		0.929777	0.080847		0.890215	0.0248264		0.785554	0.0252372		1.23034	0.0231454		1.97192	0.0399971		1.14346		1
213		hsa-miR-010b	1.00546	0.114212		1.13234	0.133928		1.47351	0.00781695		1.10218	0.0469294		1.42483	0.230731		0.740107	0.117138		1.14641		1
214		hsa-let-7e	0.873373	0.112547		1.5018	0.0512903		1.20388	0.149884		0.63366	0.0323673		1.64259	0.0654934		1.03767	0.09841		1.14883		1
215		hsa-miR-612	1.16488	0.120391		0.802233	0.0973511		1.12679	0.000737891		1.21039	0.0322618		1.10698	0.0582396		1.48756	0.000204095		1.14981		1
216		hsa-let-7a	1.19823	0.14884		1.23985	0.162252		1.11174	0.11719		0.634234	0.0155149		1.76037	0.0977823		0.980251	0.223403		1.15411		1
217		hsa-miR-591	1.04355	0.0275635		1.05092	0.0479885		1.48415	0.194418		1.27394	0.013753		0.721976	0.00219657		1.36192	0.0366167		1.15607		1
218		hsa-miR-340	0.984371	0.126671		0.726595	0.0224919		1.31453	0.0362828		1.26874	0.059241		1.3673	0.101348		1.30697	0.0583503		1.16142		1
219		hsa-miR-432	1.35868	0.111028		0.655646	0.226159		1.59935	0.0296866		1.03069	0.123		1.18166	0.148364		1.15292	0.0505869		1.16316		1
220		hsa-miR-202	0.954827	0.119211		1.05625	0.00804679		0.799758	0.00502507		1.18686	0.0953756		1.47198	0.188067		1.51689	0.0301603		1.16443		1
221		hsa-miR-190	0.696719	0.0668886		1.31874	0.117405		2.01691	0.144433		0.923625	0.0815989		1.21447	0.00234425		0.839096	0.0206626		1.16826		1
222		hsa-miR-146b	0.568685	0.0548696		0.961288	0.0242923		1.15589	0.0625289		1.14729	0.0451284		2.0176	0.0464227		1.17163	0.0114952		1.1704		1
223		hsa-miR-615	1.42382	0.00366389		0.672394	0.00772865		1.76448	0.0426772		1.38855	0.177928		0.827529	0.145931		0.947715	0.0104535		1.17075		1
224		hsa-miR-132	0.751582	0.0457702		1.4335	0.0245981		0.97242	8.31138e-05		1.20108	0.120112		1.49148	0.127766		1.17862	0.0174425		1.17145		1
225		hsa-miR-330	0.600719	0.00687814		1.23002	0.208396		0.888289	0.0222213		0.822922	0.0315021		1.2918	0.0819306		2.23144	0.18004		1.17753		1
226		hsa-miR-324-5p	0.597644	0.00863585		1.26941	0.0551288		1.2154	0.117804		1.0762	0.245664		0.919438	0.0928767		1.98824	0.0465621		1.17772		1
227		hsa-let-7c	0.9988	0.154258		1.08757	0.122651		1.18499	0.168643		0.629628	0.0141566		1.87624	0.0288626		1.29139	0.0213929		1.1781		1
228		hsa-let-7b	1.17567	0.0993599		1.23657	0.123754		1.1337	0.00889657		0.635522	0.0137432		1.72721	0.149078		1.17155	0.131379		1.18004		1
229		hsa-miR-588	1.56131	0.0155553		0.924395	0.010093		1.29555	0.0201537		1.14992	0.0077148		0.553518	0.0265823		1.61417	0.0253794		1.18314		1
230		hsa-miR-488	0.851744	0.13893		0.95383	0.126801		1.31114	0.047297		0.755891	0.0249488		2.20972	0.362196		1.09467	0.0613965		1.19617		1
231		hsa-miR-517b	1.68029	0.132851		0.730896	0.0554517		0.808129	0.053454		1.29899	0.0332204		1.73992	0.115565		1.00775	0.000323934		1.21099		1
232		hsa-miR-144	0.634978	0.0335779		0.925128	0.0209248		1.02192	0.0279285		1.33352	0.073314		2.56052	0.0593691		0.875758	0.0481177		1.2253		1
233		hsa-miR-221	1.24838	0.117022		1.23097	0.0599669		1.16264	0.0402212		0.751794	0.0105927		1.38518	0.0287474		1.60273	0.0888071		1.23028		1
234		hsa-miR-636	0.90242	0.011614		1.21864	0.161676		1.59877	0.150963		1.5411	0.128946		0.629559	0.0104574		1.53435	0.269487		1.23747		1
235		hsa-miR-027a	0.737716	0.0511417		1.13362	0.0963264		0.949774	0.0189526		1.15713	0.128346		1.56568	0.0160907		1.90484	0.0270771		1.24146		1
236		hsa-miR-218	0.852269	0.0747572		1.48085	0.0190158		0.675063	0.0134963		1.01085	0.0303334		1.46767	0.153918		1.98286	0.0238024		1.24493		1
237		hsa-miR-223	0.66413	0.0119385		1.20145	0.0833232		0.916223	0.0657836		1.64373	0.136874		1.51873	0.0131524		1.61649	0.116444		1.26013		1
238		hsa-miR-573	0.751192	0.0587648		0.910332	0.0447709		1.80935	0.0898996		1.35917	0.065636		1.22324	0.0552572		1.58007	0.0159059		1.27223		1
239		hsa-miR-369-5p	0.698859	0.0129154		0.907457	0.095904		1.298	0.0816882		1.36172	0.0422572		2.31979	0.0695683		1.05454	0.140815		1.27339		1
240		hsa-miR-026a	0.573378	0.000503699		1.48493	0.235573		0.945123	0.0660454		1.46323	0.125784		1.2721	0.0272007		1.98221	0.106264		1.28683		1
241		hsa-miR-205	0.7589	0.0708772		1.5224	0.0203667		1.22028	0.0559068		1.03353	0.0352625		2.01057	0.112577		1.18831	0.0429204		1.289		1
242		hsa-miR-618	1.49557	0.345248		0.678693	0.11708		1.86609	0.11757		1.1007	0.12577		1.74214	0.258707		0.898684	0.144978		1.29698		1
243		hsa-miR-026b	0.721703	0.0727067		1.39763	0.236068		0.907841	0.0862883		1.75042	0.277647		1.65368	0.00657002		1.40059	0.12229		1.30531		1
244		hsa-miR-363	0.63265	0.0371938		1.05566	0.0374208		1.29349	0.0604705		1.94761	0.177		1.44015	0.113653		1.53935	0.238126		1.31815		1
245		hsa-miR-499	0.66885	0.016179		0.976475	0.0355012		1.2496	0.0659549		1.7694	0.109913		1.96335	0.036589		1.30759	0.0161753		1.32255		1
246		miR-009a	1.20135	0.0704446		0.554976	0.0812869		0.998985	0.121955		1.58803	0.0850088		2.06317	0.309007		1.55494	0.2558		1.32691		1
247		hsa-let-7d	1.54124	0.716937		1.40663	0.183322		1.23524	0.155531		0.643782	0.0140407		1.82823	0.0736713		1.32919	0.0417253		1.33072		1
248		hsa-miR-025	0.771535	0.0797012		1.31406	0.0359604		0.909235	0.0125344		1.2662	0.174313		1.76228	0.146955		2.08667	0.201414		1.35166		1
249		hsa-miR-587	0.963802	0.209951		0.885228	0.0306402		1.58348	0.188451		2.12066	0.124713		0.738865	0.121948		1.8208	0.178833		1.35214		1
250		hsa-miR-651	0.752761	0.000605808		1.13821	0.113169		1.76412	0.304558		1.54412	0.23567		1.138	0.350756		1.80048	0.0950357		1.35628		1
251		hsa-miR-652	1.58927	0.0557922		1.31518	0.0243185		1.91878	0.164787		1.2406	0.0586598		0.645386	0.0906727		1.44251	0.0315125		1.35862		1
252		hsa-miR-145	1.18536	0.115904		0.671646	0.109114		1.17997	0.00907242		0.864774	0.0218291		2.76365	0.0836514		1.55786	0.0499763		1.37054		1
253		hsa-miR-524	1.30417	0.0100549		1.33865	0.0488248		0.797659	0.0096707		1.67245	0.0605711		1.65834	0.0431996		1.47934	0.0900627		1.3751		1
254		hsa-miR-623	1.06772	0.106442		1.22225	0.0434713		1.08162	0.0563494		2.15572	0.0835232		0.798651	0.00296216		2.03927	0.013041		1.39421		1
255		hsa-miR-030e-5p	0.745722	0.0124242		1.03399	0.0714037		1.3254	0.0470678		1.1488	0.15631		2.03109	0.181626		2.08879	0.0102476		1.39563		1
256		hsa-miR-188	0.677958	0.0364147		2.02101	0.30227		1.31465	0.0738696		1.62723	0.0749102		1.50651	0.0111033		1.24342	0.0599529		1.39846		1
257		hsa-miR-550	0.957215	0.0313178		0.448968	0.0226165		2.02381	0.231232		2.84717	0.337289		0.855408	0.0193622		1.27622	0.0712916		1.40146		1
258		hsa-miR-099a	1.25972	0.0983816		0.793683	0.19604		1.12146	0.170275		1.68855	0.174459		1.17168	0.163646		2.40305	0.313768		1.40636		1
259		hsa-miR-187	0.707604	0.029182		1.01213	0.0489478		1.37106	0.0382617		1.90724	0.0584158		1.95639	0.270701		1.50547	0.235876		1.40998		1
260		hsa-miR-487a	0.69076	0.0157317		0.9855	0.118476		1.60278	0.137962		1.90556	0.0372193		1.99009	0.199005		1.31404	0.123625		1.41479		1
261		hsa-miR-524*	1.11766	0.0196401		1.52369	0.0827008		1.93033	0.103284		1.38216	0.141733		1.91599	0.0149936		0.669587	0.0710451		1.42324		1
262		hsa-miR-219	0.725349	0.065425		1.6667	0.132622		0.902347	0.0615672		1.9774	0.0661101		1.70448	0.14293		1.80705	0.0544702		1.46389		1
263		hsa-miR-320	0.652874	0.0323232		1.43434	0.0403102		0.8892	0.0377715		1.34355	0.0687531		1.56065	0.0777421		2.93915	0.21424		1.46996		1
264		hsa-miR-155	0.808642	0.0237619		0.978102	0.0886704		1.4948	0.0116308		0.607569	0.0264487		3.97611	0.0930173		0.97382	0.0421178		1.47317		1
265		hsa-miR-033	0.628012	0.0370009		1.34642	0.162861		0.922527	0.0492505		1.94228	0.208448		2.07935	0.0150042		1.93369	0.0914769		1.47538		1
266		hsa-miR-607	0.921342	0.0331682		1.23106	0.00928837		1.69228	0.107258		2.3386	0.283516		2.08519	0.0829495		0.590642	0.0232438		1.47652		1
267		hsa-miR-200a*	0.780595	0.0866206		1.96068	0.0272785		0.971438	0.119535		1.60062	0.23465		1.12173	0.00248299		2.45119	0.182438		1.48104		1
268		hsa-miR-099b	1.44499	0.00131041		0.762279	0.196381		1.04878	0.136914		1.58759	0.0581114		1.91349	0.0700406		2.16066	0.16908		1.4863		1
269		hsa-miR-140	0.7521	0.094128		0.904046	0.0668766		1.79705	0.0250394		0.868615	0.0178955		3.84869	0.296109		0.84061	0.0225695		1.50185		1
270		hsa-miR-325	0.706316	0.0199244		1.56399	0.122021		1.27298	0.0942141		1.67002	0.12153		2.23445	0.0571756		1.85244	0.0511984		1.55003		1
271		hsa-miR-019b	1.14185	0.179346		1.95421	0.264498		0.637525	0.0100668		1.80873	0.159026		1.63409	0.14478		2.20211	0.168633		1.56309		1
272		hsa-miR-030a-3p	0.748363	0.00815603		1.43863	0.0308946		1.03373	0.0339712		1.83784	0.179415		2.6624	0.182418		1.70527	0.204971		1.57104		1
273		hsa-miR-030a-5p	0.748924	0.0961725		1.12185	0.166132		1.34014	0.175163		1.66642	0.14083		1.8901	0.0354488		2.68089	0.376292		1.57472		1
274		hsa-miR-561	1.04105	0.00956693		1.3203	0.0132512		1.45605	0.306681		2.11956	0.2341		2.86571	0.161719		0.752649	0.10678		1.59255		1
275		hsa-miR-126*	0.645216	0.0225913		1.51802	0.204292		1.48895	0.0225974		1.64159	0.223315		2.69416	0.0605045		1.61553	0.232104		1.60058		1
276		hsa-miR-142-3p	0.660167	0.0506376		1.25063	0.0616832		1.96673	0.17565		0.898852	0.00503745		4.036	0.327777		0.844415	0.0587227		1.60947		1
277		hsa-miR-186	0.659178	0.0597905		1.1849	0.166816		1.27999	0.0378562		1.89264	0.124491		3.92697	0.522422		0.825253	0.0401985		1.62816		1
278		hsa-miR-150	0.636651	0.117542		0.961165	0.122664		1.20283	0.157757		1.78223	0.169924		4.39192	0.185834		0.808882	0.000200434		1.63061		1
279		hsa-miR-019a	1.49631	0.111287		2.38597	0.330971		0.73414	0.0365385		1.46705	0.108696		2.09475	0.178174		1.801	0.109451		1.6632		1
280		hsa-miR-032	0.702749	0.0635682		1.42544	0.0712949		1.37066	0.065531		2.62989	0.051805		1.75605	0.0589312		2.34044	0.051422		1.7042		1
281		hsa-miR-516-3p,	1.26396	0.191072		2.80482	0.356895		0.655714	0.0315544		1.65685	0.150959		2.5508	0.0693257		1.36488	0.0865003		1.71617		1
282		hsa-miR-370	1.17492	0.135829		1.54225	0.0709405		0.772627	0.0135572		2.20282	0.475671		3.10969	0.0833854		1.7941	0.0353559		1.76607		1
283		hsa-miR-151	0.797898	0.0214924		1.34298	0.172262		1.26668	0.00832209		2.00101	0.289943		4.22163	0.177551		1.01787	0.0457471		1.77468		1
284		hsa-miR-301	2.30429	0.181643		1.69466	0.0210923		1.17878	0.129345		0.78822	0.100378		2.94531	0.0737591		2.60767	0.05356		1.91982		1
285		hsa-miR-181a	0.75178	0.095559		1.30165	0.296641		1.33335	0.0571235		2.61021	0.12442		3.32718	0.0361351		2.33438	0.146171		1.94309		1
286		hsa-miR-021	0.721385	0.0512147		1.83566	0.170319		0.830018	0.0810761		2.53589	0.0417129		4.31118	0.972594		1.57089	0.240121		1.9675		1
287		hsa-miR-142-5p	0.613837	0.0395982		1.4812	0.26685		2.27718	0.0376899		2.60872	0.129361		5.02861	0.0501393		1.71338	0.245478		2.28715		1
288		hsa-miR-020a	0.745542	0.129118		1.73941	0.192347		0.967891	0.105205		3.06722	0.171218		4.42147	0.663305		3.08137	0.101641		2.33715		1
289		hsa-miR-143	0.6881	0.0297633		1.47969	0.0730909		2.29015	0.0114334		1.51742	0.124685		7.84158	0.369769		1.18649	0.113474		2.50057		1
290		hsa-miR-181d	0.958092	0.0122768		0.740276	0.0515933		1.46196	0.0820318		0.838192	0.012081		11.4096	0.76359		0.985243	0.0622026		2.73222		1
291		hsa-miR-016	0.749556	0.105596		2.57452	0.0810377		1.39211	0.053004		2.67864	0.0943661		7.14501	0.629193		1.86649	0.12556		2.73439		1
292		hsa-miR-183	1.42399	0.326217		0.581122	0.0148939		1.19926	0.0524799		1.2448	0.00631849		11.143	1.88125		0.920187	0.0621532		2.75207		1
293		hsa-miR-185	0.973511	0.119963		1.40869	0.348139		0.93136	0.0894387		0.744168	0.0481093		16.5369	1.7768		1.32607	0.0777385		3.65344		1
294		hsa-miR-659	0.894349	0.00897114		0.990831	0.0131613		1.38949	0.156673		1.0265	0.037495		0.880055	0.167955		0.869771	0.0293773		1.0085		0
295		hsa-miR-596	0.860268	0.0825237		0.853183	0.0943862		0.885622	0.0640481		1.19081	0.00804826		0.85601	0.180599		1.41521	0.275765		1.01018		0
296		hsa-miR-515-5p	1.16767	0.0345982		1.04576	0.159559		0.874777	0.00214158		0.997649	0.0355566		1.01178	0.0434169		1.01086	0.0349962		1.01808		0
297		hsa-miR-522	0.938518	0.115222		0.999916	0.048254		1.17937	0.0653402		0.9731	0.03368		1.12654	0.120404		0.943551	0.0244819		1.02683		0
298		hsa-miR-498	0.857651	0.151644		0.849046	0.0580198		0.991362	0.0748756		0.944959	0.0832731		1.37322	0.0133395		1.25676	0.174643		1.0455		0
299		hsa-miR-492	0.845332	0.115718		0.967748	0.0699617		1.17103	0.0856387		1.54822	0.00200391		0.869801	0.0256214		0.962067	0.0244372		1.0607		0
300		hsa-miR-216	0.851899	0.096543		0.966456	0.0552498		0.901864	0.0027598		1.5419	0.168978		0.815404	0.0284884		1.51372	0.000838712		1.09854		0
301		hsa-miR-224	0.914887	0.10658		0.996237	0.0619229		1.27033	0.0381809		0.858861	0.0209273		1.06825	0.0915197		1.61798	0.18478		1.12109		0
302		hsa-miR-769-5p	0.941557	0.0416875		0.826907	0.0548924		1.79743	0.163465		1.10176	0.0438683		0.956558	7.91577e-05		1.11515	0.032058		1.12323		0
303		hsa-miR-423	1.07194	0.164237		1.14591	0.0651615		1.12989	0.0130711		1.04663	0.117096		1.36034	0.0477232		0.986984	0.0087673		1.12362		0
304		hsa-miR-107	0.997175	0.0534158		1.09794	0.0143514		1.24579	0.0969071		0.935785	0.00733489		1.03917	0.0396911		1.45122	0.0387892		1.12785		0
305		hsa-miR-448	0.842866	0.0657005		0.872883	0.0616571		1.585	0.131228		0.868342	0.0775863		1.79066	0.0539166		0.828083	0.057336		1.13131		0
306		hsa-miR-626	1.11844	0.141283		1.49309	0.0133133		0.881572	0.131324		0.847665	0.175908		1.38638	0.166528		1.15671	0.0497755		1.14731		0
307		hsa-miR-010a	0.890832	0.0541322		1.09614	0.118243		1.55576	0.135484		1.18056	0.175886		1.28964	0.149659		0.929258	0.081233		1.15703		0
308		hsa-miR-526b	1.51506	0.163426		1.14455	0.0703922		1.11954	0.0307907		1.58505	0.0330486		0.847031	0.0102243		0.832305	0.0475291		1.17392		0
309		hsa-miR-532	0.899517	0.101305		1.16053	0.0289823		1.029	0.10885		2.07379	0.188021		0.99069	0.00864279		0.895945	0.090081		1.17491		0
310		hsa-miR-451	0.914154	0.0647782		0.867535	0.105305		1.73957	0.142248		1.04727	0.0975494		1.68039	0.135984		0.899504	0.0546367		1.1914		0
311		hsa-miR-622	0.875603	0.133103		1.23385	0.0233826		1.46789	0.0409984		0.994209	0.00453034		1.31976	0.021456		1.33421	0.0334912		1.20425		0
312		hsa-miR-767-5p	1.04328	0.130435		0.825768	0.0646604		1.15103	0.0431938		1.29245	0.0641206		1.80411	0.225386		1.12768	0.00788391		1.20738		0
313		hsa-miR-556	1.1376	0.031951		1.45934	0.177765		1.00498	0.047275		1.20312	0.0381935		1.52221	0.00107495		0.917724	0.103585		1.2075		0
314		hsa-miR-579	0.837581	0.0174576		0.913075	0.0162674		2.02632	0.0670198		1.65325	0.0766372		0.997991	0.190595		0.82295	0.144525		1.20853		0
315		hsa-miR-029c	0.880116	0.108105		0.914565	0.00229206		0.957094	0.0834075		0.921265	0.0274373		1.72836	0.196214		1.8624	0.458133		1.21063		0
316		hsa-miR-516-5p	1.10011	0.0829646		1.35653	0.0703259		1.26311	0.0645595		1.55247	0.0162341		0.850188	0.0488633		1.19287	0.185413		1.21921		0
317		hsa-miR-374	0.878988	0.125979		1.41351	0.112796		1.51195	0.154991		1.1783	0.0172698		1.20024	0.1333		1.19717	0.224435		1.23003		0
318		hsa-miR-200a	0.912514	0.170213		1.69492	0.0661578		0.88649	0.144345		1.60381	0.0674822		0.933309	0.0203315		1.4175	0.0781416		1.24142		0
319		hsa-miR-619	1.36309	0.0556333		0.851932	0.0830967		1.20646	0.0432766		1.54309	0.106547		1.28765	0.139394		1.2564	0.109452		1.25144		0
320		hsa-miR-565	1.66705	0.30332		0.991316	0.0883021		1.10922	0.0316624		0.996255	0.0072839		1.12995	0.0287933		1.68901	0.107623		1.2638		0
321		hsa-miR-200c	1.20586	0.13769		1.22913	0.580913		0.833305	0.0326472		1.55667	0.0726337		1.01584	0.0132134		1.76738	0.266972		1.26803		0
322		hsa-miR-580	1.37682	0.372912		0.913062	0.0644009		1.7867	0.113356		1.41744	0.0218393		0.874249	0.0442846		1.35316	0.0595625		1.28691		0
323		hsa-miR-549	1.00356	0.103704		1.06305	0.0444785		1.35339	0.00645539		1.15513	0.0106487		1.39663	0.077541		1.75888	0.185158		1.28844		0
324		hsa-miR-518b	1.27658	0.105321		1.52551	0.304888		1.16496	0.00861338		1.59955	0.164064		1.37938	0.00403357		0.81081	0.00393818		1.2928		0
325		hsa-miR-518d	1.44847	0.114464		1.2728	0.285208		1.10538	0.0900585		1.58414	0.0306424		1.55223	0.154169		0.850143	0.0374298		1.30219		0
326		hsa-miR-599	0.960096	0.0251655		1.18684	0.0347112		1.7731	0.0448052		1.61024	0.0301766		0.938194	0.0774157		1.37497	0.0936388		1.30724		0
327		hsa-miR-575	0.819315	0.0287296		0.908655	0.0718554		1.06175	0.207461		1.442	0.104421		2.25876	0.239936		1.37533	0.108808		1.31097		0
328		hsa-miR-302c*	0.830216	0.00530507		1.33491	0.0681187		1.23577	0.167244		1.43184	0.130936		1.94835	0.228827		1.12145	0.553347		1.31709		0
329		hsa-miR-638	0.960033	0.0879111		1.33286	0.149536		1.34134	0.0639389		1.47032	0.132892		1.0808	0.0396196		1.74662	0.181788		1.322		0
330		hsa-miR-508,	1.76145	0.213155		1.51027	0.0295024		0.956424	0.0472433		1.48571	0.0686743		0.999062	0.0355589		1.24791	0.0121756		1.3268		0
331		hsa-miR-675	1.18627	0.0687989		0.996364	0.0153247		1.20231	0.0417441		0.843558	0.0160321		2.16064	0.192227		1.57662	0.0705648		1.32763		0
332		hsa-miR-331	0.890284	0.0786845		1.23192	0.108255		0.930136	0.0521778		1.87992	0.0537606		0.817323	0.0154461		2.33903	0.0164		1.3481		0
333		hsa-miR-627	1.15739	0.0869574		1.14335	0.00559172		1.35697	0.00314684		1.66107	0.199959		1.60994	0.2513		1.19873	0.0516845		1.35458		0
334		hsa-miR-181a*	0.89914	0.0676189		0.987688	0.0673164		1.35464	0.0246076		0.986744	0.111994		2.71702	0.0338835		1.20073	0.0585809		1.35766		0
335		hsa-miR-513	1.2772	0.34711		1.05493	0.0136425		0.963798	0.0193757		2.04314	0.106221		1.52313	0.0538966		1.29704	0.31099		1.35987		0
336		hsa-miR-373*	1.0646	0.164329		1.3344	0.213881		1.08475	0.0526228		1.51022	0.0759878		1.63503	0.147292		1.57645	0.111555		1.36757		0
337		hsa-miR-367	1.04651	0.0631197		1.15599	0.0262426		1.25307	0.0133872		1.93808	0.0869469		1.40092	0.0133762		1.43745	0.201068		1.372		0
338		hsa-miR-199b	0.836344	0.0690378		1.59828	0.00662984		1.09329	0.0286961		0.880425	0.0347543		1.60261	0.0363445		2.22304	0.063899		1.37233		0
339		hsa-miR-519e	1.57039	0.157758		0.809496	0.0530722		0.854056	0.00834067		1.41191	0.128677		2.37604	0.145149		1.26264	0.143383		1.38076		0
340		hsa-miR-030c	0.830731	0.0554489		1.31836	0.0256041		1.30558	0.0236348		1.58664	0.223037		1.65845	0.127579		1.59109	0.0682101		1.38181		0
341		hsa-miR-574	1.33078	0.0345434		1.12059	0.0610156		1.93463	0.18495		1.11332	0.032253		1.13991	0.0333472		1.71899	0.125165		1.39304		0
342		hsa-miR-212	1.23907	0.164051		1.1982	0.0649229		1.20829	0.161661		1.42073	0.140972		1.85431	0.183743		1.49117	0.130778		1.40196		0
343		hsa-miR-203	0.978204	0.003231		1.27994	0.111556		1.07421	0.100128		1.53409	0.0096412		1.32554	0.176064		2.22871	0.188685		1.40345		0
344		hsa-miR-551a	0.962527	0.108779		1.22262	0.0452619		1.04127	0.101772		0.996492	9.63064e-05		2.35379	0.488054		1.85269	0.110657		1.4049		0
345		hsa-miR-152	1.07984	0.116048		1.41865	0.108398		1.14285	0.04259		1.5758	0.101853		1.34211	0.0426912		1.91087	0.106526		1.41169		0
346		hsa-miR-668	1.62166	0.149844		0.856824	0.0637131		1.57032	0.0669415		1.11316	0.0318155		1.3771	0.0406585		1.9486	0.0419986		1.41461		0
347		hsa-miR-581	1.18528	0.372237		1.51734	0.017466		2.0701	0.157906		1.7133	0.0459433		0.89014	0.0431034		1.14405	0.124683		1.42004		0
348		hsa-miR-563	1.47427	0.392784		1.19299	0.0919961		0.921978	0.0484194		1.43437	0.136563		2.21406	0.0574422		1.28415	0.0958678		1.4203		0
349		hsa-miR-342	0.896306	0.0260443		1.22472	0.00686051		1.45635	0.152696		1.75451	0.109815		1.79028	0.321253		1.41916	0.176776		1.42355		0
350		hsa-miR-454-5p	1.10168	0.0354307		1.0644	0.0612997		1.50798	0.00933457		2.28612	0.222322		1.23098	0.0146893		1.35409	0.0080749		1.42421		0
351		hsa-miR-211	1.0817	0.124762		1.37777	0.0338307		1.2374	0.0200757		1.99709	0.281182		1.1923	0.012922		1.67873	0.0502746		1.4275		0
352		hsa-miR-204	1.05988	0.105159		1.52095	0.0503315		0.939854	0.0208367		1.87813	0.043927		1.24073	0.0800464		1.94923	0.0907573		1.43146		0
353		hsa-miR-030b	0.808328	0.043289		1.27647	0.00357694		1.34431	0.0268279		1.35937	0.14804		1.64197	0.0983757		2.18855	0.021083		1.4365		0
354		hsa-miR-148a	0.855202	0.0117173		1.25226	0.0966117		1.06157	0.090613		1.3233	0.0329743		3.14503	0.00921575		1.00141	0.113438		1.43979		0
355		hsa-miR-514,	0.883886	0.0930072		1.98372	0.319679		0.941141	0.00915924		2.85382	0.289172		0.836522	0.110139		1.20419	0.0268122		1.45055		0
356		hsa-miR-656	1.00923	0.0936907		0.909874	0.00551504		1.52069	0.0944708		2.24958	0.288077		1.72976	0.201392		1.28745	0.187573		1.4511		0
357		hsa-miR-338	1.16572	0.178502		1.20253	0.0654569		1.02982	0.0677809		1.00702	0.152428		2.30804	0.156914		2.0138	0.196484		1.45449		0
358		hsa-miR-548a	1.50804	0.24336		1.42877	0.11719		1.59716	0.017775		1.20685	0.0427121		2.01648	0.199603		0.981913	0.031422		1.45654		0
359		hsa-miR-302b*	0.963327	0.138382		1.42929	0.223371		1.44722	0.0326312		1.5023	0.222666		1.57172	0.193129		1.8401	0.0916242		1.45899		0
360		hsa-miR-335	0.827631	0.0126772		1.50658	0.191152		0.93578	0.0735749		1.6955	0.0166673		1.85542	0.146858		1.95437	0.0696158		1.46255		0
361		hsa-miR-770-5p	1.07381	0.151464		1.2398	0.0822682		1.10748	0.0806592		1.91365	0.0735942		1.54188	0.104853		1.90786	0.470731		1.46408		0
362		hsa-miR-643	1.04592	0.124457		1.01923	0.135484		1.77548	0.0983876		1.81336	0.0233015		0.875539	0.18336		2.3803	0.00748399		1.48497		0
363		hsa-miR-663	1.12579	0.100309		0.866166	0.0794406		1.5546	0.322063		1.47726	0.231699		1.88046	0.134565		2.07167	0.0492277		1.49599		0
364		hsa-miR-191*	1.06208	0.0582205		1.19998	0.361698		1.43794	0.160947		1.58401	0.04038		2.39304	0.53259		1.32391	0.0984298		1.50016		0
365		hsa-miR-526c	1.21759	0.0233511		1.3239	0.254336		1.10016	0.0496787		3.36445	0.284283		0.879062	0.0353252		1.17995	0.0539292		1.51085		0
366		hsa-miR-598	1.61856	0.121747		0.986704	0.111705		1.14112	0.105702		1.75733	0.224789		1.88363	0.02933		1.68895	0.260651		1.51272		0
367		hsa-miR-548d	1.37863	0.151495		1.09898	0.19331		1.21069	0.0793577		1.13793	0.0521243		2.90562	0.0863451		1.36846	0.123254		1.51672		0
368		hsa-miR-381	0.818713	0.0938506		1.24287	0.100563		1.38826	0.316169		1.23917	0.138524		2.51797	0.165655		1.90086	0.189336		1.51797		0
369		hsa-miR-030d	0.898753	0.197761		1.29028	0.128678		1.11803	0.0270497		1.53031	0.251831		2.22475	0.1604		2.05835	0.321869		1.52008		0
370		hsa-miR-767-3p	1.32901	0.0760834		1.20276	0.258322		1.20324	0.00431396		1.76225	0.0093231		2.27792	0.702767		1.36841	0.0149554		1.52393		0
371		hsa-miR-595	0.974363	0.103942		1.48697	0.0781457		0.98411	0.0577226		2.18669	0.0112165		2.06272	0.0663211		1.55975	0.178289		1.54243		0
372		hsa-miR-542-5p	1.55949	0.030815		1.35356	0.0567483		0.90892	0.0574487		2.39876	0.383876		1.82692	0.159492		1.22774	0.178123		1.5459		0
373		hsa-miR-023a	1.3328	0.115455		1.39552	0.315028		1.14464	0.0362477		1.238	0.0392764		1.99183	0.06832		2.17724	0.123802		1.54667		0
374		hsa-miR-558	1.34698	0.135334		1.43405	0.0762029		1.69076	0.284617		2.05463	0.0817315		1.35592	0.169182		1.40937	0.064357		1.54862		0
375		hsa-miR-518c	1.55928	0.0365914		1.54694	0.0843971		1.29914	0.0394283		1.8521	0.0254036		2.19887	0.111548		0.842095	0.021233		1.54974		0
376		hsa-miR-125a	0.961519	0.0532905		1.13146	0.020753		1.33681	0.076293		1.42977	0.0740945		2.80506	0.407736		1.63542	0.0859469		1.55001		0
377		hsa-miR-092b	1.30851	0.0170782		0.980766	0.178767		1.04449	0.186104		1.91056	0.19691		1.99407	0.260513		2.07254	0.0365723		1.55182		0
378		hsa-miR-194	0.990931	0.149097		1.87745	0.179938		0.888708	0.0427405		1.0881	0.00917075		2.31178	0.362305		2.15777	0.0832202		1.55246		0
379		hsa-miR-557	1.19827	0.0272556		1.16067	0.0107613		1.35642	0.127008		2.28042	0.19276		2.02215	0.00580166		1.35935	0.0948901		1.56288		0
380		hsa-miR-602	1.27982	0.00809962		1.33861	0.00243502		1.50255	0.0660589		1.76463	0.0929765		1.30463	0.127518		2.19564	0.0420905		1.56431		0
381		hsa-miR-628	0.857635	0.119043		1.25989	0.163681		1.48314	0.14647		2.62642	0.165457		1.72304	0.364871		1.43606	0.152238		1.56436		0
382		hsa-miR-369-3p	0.85607	0.0634958		1.20104	0.121136		1.33149	0.0423928		1.97156	0.302009		2.38528	0.0932786		1.66747	0.109332		1.56882		0
383		hsa-miR-521	1.34381	0.0520389		1.66034	0.124086		1.24027	0.0267006		2.1911	0.0458797		1.40623	0.224452		1.59969	0.0200577		1.57357		0
384		hsa-miR-410	1.11604	0.00622995		1.16675	0.113948		1.41754	0.0416373		1.79851	0.215492		2.3149	0.229711		1.62847	0.133975		1.5737		0
385		hsa-miR-548c	1.09281	0.0256674		1.00969	0.127824		1.50567	0.114141		1.58501	0.0115183		2.41073	0.198079		1.85148	0.086405		1.5759		0
386		hsa-miR-023b	1.40625	0.275782		1.55499	0.105027		1.1282	0.106389		1.21681	0.0262306		2.1911	0.206568		1.98717	0.0227359		1.58075		0
387		hsa-miR-153	0.968811	0.122161		1.45902	0.00245655		1.28537	0.0119313		0.918079	0.219439		4.04539	0.104787		0.830037	0.0421632		1.58445		0
388		hsa-miR-095	1.31003	0.249244		1.03128	0.144473		1.31343	0.115704		1.3015	0.075492		2.22496	0.38627		2.37297	0.188165		1.59236		0
389		hsa-miR-487b	0.970684	0.078425		1.20536	0.0612986		1.43629	0.0556671		1.82359	0.0742988		2.54543	0.281305		1.58816	0.0427266		1.59492		0
390		hsa-miR-130b	1.20772	0.104364		1.72431	0.0761252		1.4954	0.195493		0.954756	0.0859587		2.97692	0.100964		1.22124	0.0649435		1.59672		0
391		hsa-miR-220	0.805609	0.0497149		1.38052	0.132597		1.18052	0.109987		2.5097	0.320329		1.99396	0.166278		1.77086	0.0534027		1.60686		0
392		hsa-miR-562	1.0893	0.0356354		1.32982	0.0981392		1.17551	0.0493116		2.6669	0.124125		1.91762	0.116267		1.4794	0.104495		1.60976		0
393		hsa-miR-572	2.1703	0.141858		1.04678	0.140804		1.37969	0.100699		0.928443	0.0280162		1.78805	0.151141		2.37205	0.135519		1.61422		0
394		hsa-miR-031	0.972194	0.120538		1.20069	0.148678		1.4739	0.0108269		1.36374	0.0408846		2.39262	0.119963		2.29135	0.0195331		1.61575		0
395		hsa-miR-569	0.870834	0.0414285		1.01459	0.0793863		1.27818	0.160116		3.33515	0.35351		1.53397	0.042369		1.72385	0.107375		1.6261		0
396		hsa-miR-412	0.924965	0.0516316		0.847223	0.0709751		1.26722	0.0271544		2.02039	0.112767		2.9671	0.738876		1.73166	0.178686		1.62643		0
397		hsa-miR-523	1.06199	0.209364		1.51702	0.202945		0.972435	0.0221909		2.71839	0.372365		1.82548	0.00830689		1.68271	0.0891554		1.62967		0
398		hsa-miR-130a	1.50011	0.033612		1.23424	0.0165961		1.48908	0.0578949		0.958395	0.0175658		3.28828	0.462104		1.34487	0.0786486		1.63583		0
399		hsa-miR-606	1.08931	0.156622		1.15587	0.0114307		1.91019	0.00108591		2.12266	0.172639		2.07077	0.397936		1.53548	0.0396616		1.64738		0
400		hsa-miR-518e	2.06926	0.0138795		1.82046	0.134693		1.20906	0.000481868		1.93869	0.104214		1.8582	0.100374		1.01648	0.0610319		1.65203		0
401		hsa-miR-519c,	2.91161	0.155914		1.67257	0.125111		1.11281	0.121518		1.42254	0.0323253		1.629	0.0722505		1.17471	0.0690155		1.65387		0
402		hsa-miR-106b	1.09465	0.110422		1.36576	0.0121424		1.49947	0.0102345		1.28258	0.0645874		2.88018	0.604436		1.81061	0.180305		1.65554		0
403		hsa-miR-384	1.32782	0.16918		1.12299	0.0227466		1.40943	0.230011		1.78996	0.030696		2.95933	0.175014		1.32983	0.121293		1.65656		0
404		has-miR-125b	0.986194	0.121971		1.89762	0.0437602		1.30706	0.108725		1.40557	0.13847		2.89838	0.188805		1.53845	0.0190843		1.67221		0
405		hsa-miR-191	0.949321	0.0677243		1.24407	0.0563731		1.76645	0.381254		1.95298	0.0274332		2.86205	0.0269693		1.29117	0.0358943		1.67767		0
406		hsa-miR-520h	1.13516	0.177246		1.78018	0.0827633		1.09297	0.0287089		2.16808	0.178309		2.01358	0.364575		1.94061	0.158816		1.68843		0
407		hsa-miR-302a*	1.29771	0.176022		1.46062	0.106136		1.08475	0.0542162		2.10548	0.142203		1.69716	0.217741		2.49009	0.524978		1.6893		0
408		hsa-miR-372	2.06525	0.0977384		1.39589	0.0782432		1.27872	0.150644		1.16319	0.0338987		2.57008	0.0899894		1.68053	0.194315		1.69228		0
409		hsa-miR-518c*	1.65755	0.0805428		1.7566	0.188625		1.3588	0.0816745		2.2473	0.0320188		1.91672	0.274191		1.22065	0.0298349		1.69294		0
410		hsa-miR-128a	1.04736	0.104135		1.35299	0.00614846		1.37874	0.0281096		2.02131	0.470272		3.21557	0.0623697		1.14485	0.00967377		1.69347		0
411		hsa-miR-576	1.05701	0.216732		1.23806	0.0529662		2.00967	0.191095		2.26353	0.160033		1.80049	0.0605357		1.80192	0.176007		1.69511		0
412		hsa-miR-671	2.35956	0.323119		1.27215	0.057721		1.07443	0.0176772		2.11827	0.27895		1.85987	0.0393935		1.51109	0.102052		1.69923		0
413		hsa-miR-801	1.87669	0.217979		1.49942	0.0325993		1.29509	0.0526918		2.66315	0.41248		1.47415	0.0301366		1.41825	0.246908		1.70446		0
414		hsa-miR-302a	2.09698	0.233906		1.54113	0.220343		1.00683	0.0725507		1.26792	0.0349713		2.77686	0.0155191		1.54597	0.160648		1.70595		0
415		hsa-miR-136	1.02736	0.0624921		1.24875	0.104867		1.38674	0.245836		2.35548	0.123807		2.65293	0.140163		1.65897	0.0894748		1.7217		0
416		hsa-miR-148b	0.992149	0.111588		1.27861	0.215707		1.07309	0.00665671		1.30805	0.0241464		4.71578	0.310305		1.09726	0.0182226		1.74416		0
417		hsa-miR-519b	2.38775	0.574862		1.54002	0.154791		1.06913	0.170025		1.38012	0.0494333		2.51307	0.339629		1.59331	0.0489202		1.74723		0
418		hsa-miR-614	2.34338	0.233282		1.10324	0.0272046		1.47202	0.0118862		2.8104	0.223737		1.46882	0.0404368		1.3461	0.186338		1.75732		0
419		hsa-miR-106a	0.871533	0.0114789		1.82657	0.518348		1.12291	0.0622842		1.84193	0.0179001		3.02801	0.17672		1.9844	0.0180319		1.77923		0
420		hsa-miR-520d	1.58302	0.143116		1.46759	0.00954758		1.0421	0.0984889		2.0405	0.194856		2.84537	0.00384287		1.71763	0.00790857		1.7827		0
421		hsa-miR-103	0.93363	0.13673		2.73312	0.143424		1.25298	0.127585		1.78192	0.0383345		2.46388	0.475106		1.54688	0.119872		1.7854		0
422		hsa-miR-548b	1.58976	0.208162		1.68491	0.188746		1.18871	0.0725036		1.81612	0.070518		2.72515	0.139772		1.71016	0.10883		1.7858		0
423		hsa-miR-611	1.93345	0.236559		0.971298	0.033931		1.46567	0.0813407		2.38298	0.228055		2.31582	0.0716612		1.76968	0.134906		1.80648		0
424		hsa-miR-519a	2.2648	0.187727		1.52361	0.0204588		1.05872	0.124576		1.62022	0.126413		2.71695	0.0230633		1.72202	0.00626586		1.81772		0
425		hsa-miR-577	1.26193	0.223976		1.09802	0.05462		1.78041	0.0546599		2.3716	0.251224		2.2212	0.0658135		2.18144	0.0485737		1.8191		0
426		hsa-miR-373	1.34099	0.215427		1.56836	0.0810863		1.46151	0.0744381		1.8007	0.205414		2.80637	0.420221		1.98845	0.193135		1.82773		0
427		hsa-miR-658	2.12627	0.176429		1.02898	0.043284		1.6247	0.0244433		2.48794	0.33063		2.04756	0.365573		1.68384	0.471626		1.83321		0
428		hsa-miR-515-3p	1.45315	0.0845427		1.82956	0.21693		0.852919	0.124575		2.19372	0.108843		3.00577	0.127673		1.69947	0.0771495		1.8391		0
429		hsa-miR-662	1.34951	0.161528		1.12506	0.150146		1.63883	0.0649565		2.43372	0.0678371		2.22481	0.510894		2.29915	0.0137198		1.84518		0
430		hsa-miR-092	1.46068	0.172104		1.10182	0.111923		1.27152	0.0840309		2.49988	0.0101219		2.43038	0.653044		2.33273	0.361478		1.8495		0
431		hsa-miR-302b	2.17367	0.201		1.55566	0.0957578		1.12492	0.0888567		1.19578	0.134826		2.68455	0.387077		2.38153	0.536852		1.85269		0
432		hsa-miR-196b	1.82376	0.114482		2.22957	0.442623		0.815018	0.112761		1.97687	0.126664		2.46471	0.0015904		1.83221	0.0383393		1.85702		0
433		hsa-miR-570	1.29243	0.381753		1.33286	0.0932088		1.48955	0.0183743		4.02294	1.00667		1.77922	0.0369464		1.25285	0.0440715		1.86164		0
434		hsa-miR-302d	1.74497	0.10582		1.51905	0.0816035		1.18806	0.105273		1.493	0.0359512		2.8027	0.016453		2.44534	0.0490051		1.86552		0
435		hsa-miR-520a	1.63843	0.148793		1.61532	0.21144		1.16107	0.0114452		1.81159	0.046228		3.45584	0.0210564		1.55122	0.0667375		1.87225		0
436		hsa-miR-520c	1.56623	0.0218703		1.51368	0.0506764		1.12593	0.0922029		2.13354	0.0574291		3.3539	0.0571386		1.59383	0.10665		1.88118		0
437		hsa-miR-202*	1.79187	0.107293		1.37949	0.166961		1.26216	0.0400662		1.67197	0.405663		2.95029	0.150067		2.29849	0.162789		1.89238		0
438		hsa-miR-518f	1.46514	0.0736983		1.55105	0.176429		1.27475	0.213341		2.37181	0.250496		2.43462	0.0871708		2.28066	0.0545256		1.89634		0
439		hsa-miR-518a	2.3399	0.337209		1.75862	0.209841		1.42597	0.160622		2.4107	0.193649		1.80355	0.0263201		1.64195	0.113461		1.89678		0
440		hsa-miR-539	1.47617	0.12895		1.44422	0.0262751		1.07717	0.029384		1.32861	0.042559		4.25103	0.263717		1.83844	0.120969		1.9026		0
441		hsa-miR-138	1.16884	0.0793904		2.15588	0.0763171		1.26348	0.072878		2.4336	0.119008		3.26007	0.0782343		1.31848	0.122595		1.93339		0
442		hsa-miR-519d	1.25368	0.109172		1.36329	0.10526		1.0693	0.0331084		2.45878	0.41001		3.32057	0.0276701		2.15101	0.229666		1.9361		0
443		hsa-miR-454-3p	2.13469	0.236582		1.04957	0.127792		1.5482	0.00021714		1.66189	0.0592191		3.53099	0.0444474		1.70207	0.26669		1.9379		0
444		hsa-miR-551b	ND	ND		1.74296	0.0403018		1.05003	0.041475		2.13487	0.256871		3.14836	0.530573		1.6797	0.0936225		1.95118		0
445		hsa-miR-323	1.19831	0.0825018		1.29212	0.133811		1.5527	0.303438		2.11077	0.0121221		2.60804	0.0372436		2.96919	0.0281217		1.95519		0
446		hsa-miR-520e	2.22082	0.0654867		1.69099	0.042122		1.33586	0.111934		2.25612	0.0996577		3.25008	1.33429		1.02163	0.00742125		1.96259		0
447		hsa-miR-554	0.962619	0.035675		1.6139	0.172859		1.40053	0.0882981		1.82639	0.116585		4.3006	0.00628347		1.67806	0.254369		1.96368		0
448		hsa-miR-520f	1.56998	0.0585015		1.79451	0.130953		1.12151	0.000437779		1.89868	0.128773		3.57138	0.198072		2.01466	0.0982607		1.99512		0
449		hsa-miR-302c	2.03325	0.0948601		1.41446	0.125133		1.23166	0.0213685		1.59214	0.147077		2.96141	0.424975		2.76744	0.00561975		2.00006		0
450		hsa-miR-653	1.0338	0.14172		1.40469	0.200676		1.90603	0.131048		2.92721	0.0941165		2.45887	0.759444		2.32997	0.192269		2.0101		0
451		hsa-miR-375	0.811335	0.0632487		1.67936	0.147852		1.40258	0.118325		2.61068	0.00888396		3.46855	0.0264693		2.11515	0.004705		2.01461		0
452		hsa-miR-520b	1.76972	0.139309		1.62122	0.192224		1.08886	0.078884		2.24743	0.241813		3.76434	0.133091		1.69094	0.13929		2.03042		0
453		hsa-miR-616	2.33681	0.375344		0.97355	0.0484967		1.51708	0.0630852		2.75824	0.256849		2.78959	0.259354		1.81925	0.0480062		2.03242		0
454		hsa-miR-020b	0.889682	0.096297		1.92484	0.0888183		0.873871	0.00197229		2.21383	0.241267		3.27191	0.0215731		3.1928	0.0101183		2.06116		0
455		hsa-miR-553	1.24832	0.115936		1.44653	0.170808		1.5117	0.0801554		2.69562	0.0227772		3.44372	0.00873907		2.02879	0.263983		2.06245		0
456		hsa-miR-520d*	1.28508	0.14787		1.41409	0.0483101		1.08361	0.109744		3.62149	0.447633		3.34124	0.275142		1.91969	0.0819403		2.11087		0
457		hsa-miR-139	1.07967	0.0675972		2.15869	0.170667		1.63317	0.0664239		2.37376	0.07096		3.61053	0.0294479		1.88533	0.258353		2.12353		0
458		hsa-miR-093	2.48473	0.069614		1.31339	0.00221685		1.55519	0.0340826		1.89625	0.2705		2.7892	0.58905		2.79075	0.211555		2.13825		0
459		hsa-miR-520g	1.41952	0.0940132		2.06922	0.124721		1.19249	0.00415537		2.63225	0.0613152		3.52994	0.496507		2.14525	0.0555486		2.16478		0
460		hsa-miR-512-3p	2.04339	0.354945		2.00993	0.0792599		0.840622	0.0551618		2.75918	0.400855		3.41309	0.365071		1.95452	0.0740393		2.17012		0
461		hsa-miR-198	1.04592	0.0633862		1.9994	0.0674232		1.27241	0.101674		2.34373	0.223939		3.90683	0.197834		2.60777	0.159865		2.19601		0
462		hsa-miR-526b*	3.02405	0.0957777		1.83684	0.258984		1.26778	0.123438		3.0769	0.212909		2.59938	0.24918		1.50231	0.0413359		2.21788		0
463		hsa-miR-517*	1.06003	0.141055		2.76879	0.210313		1.19993	0.0643501		3.30846	0.774743		3.65383	0.127394		1.55205	0.184662		2.25718		0
464		hsa-miR-566	0.97749	0.0302143		1.24813	0.196788		1.21602	0.0126794		3.86093	0.00376261		4.30933	0.252787		2.24195	0.00215584		2.30897		0
465		hsa-miR-559	1.26161	0.189464		1.58481	0.0425614		1.41559	0.266035		3.94387	0.483339		3.79998	0.0363928		2.04757	0.0213908		2.34224		0
466		hsa-miR-181b	0.827238	0.15443		2.1812	0.309841		1.42332	0.0288717		2.64253	0.080556		4.97765	0.147573		2.22799	0.0496203		2.37999		0
467		hsa-miR-525	0.982314	0.054047		1.67433	0.00291929		1.47254	0.0451833		4.18418	0.238507		4.70971	0.0167393		1.6924	0.231477		2.45258		0
468		hsa-miR-560	1.25094	0.149085		1.54843	0.0282382		1.38733	0.0522839		4.5751	0.0934034		4.22895	0.091621		2.16351	0.0309954		2.52571		0
469		hsa-miR-568	1.11228	0.0879776		1.58472	0.0692944		1.53876	0.112955		4.63082	0.964116		3.66403	0.530051		2.66038	0.405195		2.53183		0
470		hsa-miR-017-5p	0.923663	0.0485896		1.41974	0.517237		1.13418	0.00480178		2.0066	0.0845271		13.2169	1.64771		2.1319	0.193607		3.47216		0
		aRatio of the cell number in Pre-miRs-transfected cells to that in Negative control #1-transfected cells determined by WST-assay at day 4 or 5.
		bThe number of cell lines showing growth ratio <0.8 by treatment with each Pre-miRNA compared to that with Negative control #1.
		cCandidates for growth-suppressive miRNAs detected through this screening are in bold face.
